# Supplementary material for: Self-declared stock ownership and association with positive trial outcome in randomized controlled trials with binary outcomes published in general medical journals: a cross-sectional study
Source: Trials. 2017 Jul 26;18:354. doi: 10.1186/s13063-017-2108-z (PMC5530513; doi:10.1186/s13063-017-2108-z)
Supplement: Supplementary file 2 — Review protocol and raw data. (XLS 194 kb) [file 13063_2017_2108_MOESM2_ESM.xls]

## Sheet: PROFIT
DOI	Author	YEAR	Outcome	Funding	COI reported in published paper	COI paper under consideration,section 2	Grant	Personal Fees	0n-financial Support	Other (employmnent/shareholder in the company)	Pending	Issued	Licensed	Royalties	Stock Holders (of the funding company, incl. Parent company)	Employee (of the funding company (includes former employment/parent company)
10.1016/S0140-6736(15)60995-3	Gnant	2015	Fav	AMGEN	1	1	1	1	1	0	0	0	0	0	0
10.1056/NEJMoa1300439	Mateos	2013	fav	Celgene	0	1	1	1	0	1	0	0	0	0	1	1
10.1056/NEJMoa1410489	Can0n	2015	Fav	Merck	0	1	1	1	0	1	0	0	0	0	0
10.1016/S0140-6736(15)60898-4	Long	2015	Fav	Gla1osmithKline	1	1	1	1	1	0	1	1	0	0	1	1
10.1056/NEJMoa1505654	Lonial	2015	Fav	Bristol-Myers, ABBVIE Biotherapeutics	0	1	1	1	1	0	0	0	0	0	0
10.1056/NEJMoa1505270	Turner	2015	Fav	Pfizer	0	1	1	0	0	0	0	0	0	0	0
10.1056/NEJMoa1504627	Brahmer	2015	fav	Bristol-Myers	1	1	0	0	1	0	0	0	0	0	0
10.1056/NEJMoa1414325	Mayer	2015	fav	Taiho Oncology-ThaioPharmceutical	1	1	1	1	0	1	0	0	0	0	0	1
10.1056/NEJMoa1414428	Postow	2015	fav	Bristol-Myers	0	1	1	1	1	1	0	0	0	0	1	1
10.1016/S0140-6736(15)60165-9	Moskowitz	2015	fav	Seattle Genetics, Takeda Pharmaceuticals	1	1	1	1	0	1	0	1	0	0	1	1
10.1056/NEJMoa1412096	Robak	2015	fav	Jansson R&D, Millenium Pharmaceuticals	0	1	1	0	1	1	0	0	0	0	1	1
10.1056/NEJMoa1413513	Swain	2015	fav	Hoffman- La Roche, Genentech	0	1	1	1	1	1	0	1	0	0	1	1
10.1056/NEJMoa1411321	Stewart	2014	inconclusive	Ony1 Pharmaceuticals	0	1	1	1	1	1	0	0	0	0	1	1
10.1056/NEJMoa1408440	Solomon	2014	fav	Pfizer	0	1	1	1	1	1	0	0	0	0	1	1
10.1056/NEJMoa1412082	Robert	2014	fav	Bristol-Myers	0	1	1	1	1	1	0	0	0	0	1	1
10.1056/NEJMoa1412690	Robert1	2014	inconclusive	Merck Sharp & Dome	1	1	1	1	1	0	0	0	0	0	0
10.1056/NEJMoa1408868	Larkin	2014	fav	Hoffman- La Roche, Genentech; coBRIM	0	1	1	1	1	1	0	0	0	0	1	1
10.1056/NEJMoa1406037	Long1	2014	fav	Gla1osmithKline	0	1	1	1	1	1	1	1	0	0	1	1
10.1001/jama.2014.7189	Zhu	2014	inconclusive	0vartis	1	1	1	1	1	0	0	0	0	0	1	1
10.1056/NEJMoa1316158	Caplin	2014	fav	Ipsen	0	1	1	1	1	1	0	0	0	0	0	1
10.1016/S0140-6736(14)60845-X	Garon	2014	inconclusive	Eli Lily	1	1	1	1	1	1	0	0	0	0	0	1
10.1056/NEJMoa1405095	Beer	2014	inconclusive	Medivation and Astellas Pharma	0	1	1	1	1	1	0	0	0	0	1	1
10.1056/NEJMoa1400376	Byrd	2014	fav	Pharmacyclics and Janssen	0	1	1	1	1	1	0	0	0	0	1	1
10.1056/NEJMoa1404037	Pagani	2014	fav	Pfizer, Ipsen	1	1	1	0	0	0	0	0	0	0	0
10.1056/NEJMoa1404037	Allen	2014	fav	0vartis	0	1	1	0	0	0	0	0	0	0	0
10.1016/S0140-6736(14)60421-9	Brose	2014	fav	Bayer, Ony1 Pharmaceuticals	1	1	1	1	0	1	0	0	0	0	1	1
10.1056/NEJMoa1308345	Chi0t	2014	fav	Hoffman- La Roche	0	1	1	1	1	1	0	0	0	0	0	1
10.1056/NEJMoa1315226	Furman	2014	fav	Gilead	0	1	1	1	1	1	0	0	0	0	1	1
10.1056/NEJMoa1304369	von Hoff	2013	fav	Celgene	0	1	1	1	1	0	0	0	0	0	1
10.1016/S0140-6736(13)61719-5	Fuchs	2013	fav	ImClone Systems	1	1	1	1	1	1	0	0	0	0	1	1
10.1056/NEJMoa1303989	Motzer	2013	inconclusive	Gla1osmithKline	0	1	1	1	1	1	0	0	0	0	1	1
10.1056/NEJMoa1213755	Parker	2013	fav	Algeta, Bayer	1	1	0	1	1	1	0	0	1	0	1	1
10.1056/NEJMoa1214886	Shaw	2013	fav	Pfizer	0	1	1	1	1	1	0	0	0	0	1	1
10.1016/S0140-6736(15)60027-7	Hillmen	2015	fav	Gla1osmithKline,Genmab	1	1	1	1	1	0	0	0	0	0	1	1
10.1016/S0140-6736(12)61763-2	Rummel	2013	fav	Roche Pharma AG, Ribosepharm/Mundipharma	1	1	1	1	0	0	0	0	0	0	0
10.1001/jama.2015.9243	Lee	2015	inconclusive	LEO Pharma	1	1	1	1	0	0	0	0	0	0	0
10.1056/NEJMoa1406235	Rosenfield	2015	fav	Lutoni1-Bard	0	1	1	1	0	1	0	0	0	0	0
10.1016/S0140-6736(15)60261-6	Ardehali	2015	inconclusive	Transmedics	1	1	1	1	1	0	0	0	0	0	0	1
10.1016/S0140-6736(15)60292-6	Valgimli	2015	fav	The Medicines company and Terumo	1	1	1	1	1	0	0	0	0	0	0
10.1016/S0140-6736(15)60308-7	Mack	2015	inconclusive	Edwards lifescience	1	1	1	1	1	1	0	0	0	0	1	1
10.1016/S0140-6736(15)60290-2	Kapadia	2015	fav	Edwards lifescience	1	1	1	1	1	0	0	0	0	0	0	1
10.1056/NEJMoa1500858	Sabatine	2015	fav	AMGEN	0	1	1	1	1	1	1	0	0	0	1	1
10.1056/NEJMoa1501031	Robinson	2015	fav	Sa0fi and Regeneron Pharmaceuticals	1	1	1	1	1	1	0	0	0	0	1	1
10.1016/S0140-6736(14)62115-2	Kastelein	2015	fav	Merck	1	1	0	1	0	1	0	0	0	0	1	1
10.1016/S0140-6736(14)61685-8	Goldstein	2015	inconclusive	CSL Behring	1	1	1	1	0	1	0	0	0	0	0	1
10.1056/NEJMoa1402556	Verheye	2015	fav	NEOVASC	0	1	0	1	0	0	0	0	0	0	0
10.1016/S0140-6736(14)61794-3	Raungard	2015	inconclusive	Medtronic Cardiovascular and Biosensors Tech0logies	1	1	1	0	1	0	0	0	0	0	0
10.1001/jama.2014.15192.	Reddy	2014	fav	Atritech (Boston Scientific)	1	1	1	1	0	0	0	0	1	1	0	1
10.1056/NEJMoa1408758	De Bruyne	2014	fav	St.Jude Medical	1	1	1	1	0	0	0	0	0	0	1	1
10.1001/jama.2013.282829	Fo1	2014	inconclusive	Servier	0	1	1	1	1	1	0	0	0	0	0
10.1056/NEJMoa1409077	Mcmurray	2014	fav	0vartis	0	1	1	1	1	1	0	0	0	0	0	1
10.1001/jama.2014.11061	O'Do0ghue	2014	inconclusive	Gla1osmithKline	1	1	1	1	0	1	0	0	0	0	0	1
10.1016/S0140-6736(14)61176-4	Hindricks	2014	fav	Biotronik SE & Co.KG	1	1	1	1	0	0	0	0	0	0	0
10.1056/NEJMoa1313600	Sanna	2014	fav	Medtronic	0	1	1	1	0	1	0	0	0	0	0	1
10.1001/jama.2014.3321	Lincoff	2014	inconclusive	Hoffman- La Roche	1	1	1	1	0	0	0	0	0	0	0	1
10.1056/NEJMoa1401426	Goldenberg	2014	fav	Boston Scientific	0	1	1	1	1	0	0	0	0	0	0
10.1056/NEJMoa1315878	Stability Invest	2014	inconclusive	Gla1osmithKline	0	1	1	1	1	1	0	0	0	0	0	1
10.1056/NEJMoa1400590	Adams	2014	inconclusive	Medtronic	1	1	0	1	0	0	0	0	1	1	0	1
0.1016/S0140-6736(14)60405-0	Maeng	2014	inconclusive	Cordis, Medtronic	1	1	1	0	1	0	0	0	0	0	0
10.1001/jama.2013.282836	Nicholls	2013	inconclusive	Anthera	1	1	1	1	0	0	0	0	0	0	0
10.1056/NEJMoa1311096	Steg	2013	fav	Medicines Company	0	1	1	1	1	1	0	0	0	0	0	1
10.1001/jama.2013.277169	Nicholls2	2013	inconclusive	0vartis	1	1	1	1	1	0	0	0	0	0	1	1
10.1056/NEJMoa1306687	Ruschitza	2013	inconclusive	Biotronik and GE Healthcare	0	1	1	1	0	0	0	0	0	0	0
10.1056/NEJMoa1305889	White	2013	inconclusive	Takeda	0	1	1	1	1	1	0	0	0	0	0	1
10.1056/NEJMoa1307684	Scirica	2013	inconclusive	Astra Zeneca, Bristol Myers Squibb	1	1	1	1	0	1	1	0	0	0	0	1
10.1056/NEJMoa1300615	Eikelboom	2013	fav	Boehringer Ingelheim	0	1	1	1	1	1	0	0	0	0	0	1
10.1056/NEJMoa1306638	Hokusai	2013	inconclusive	Daiichi-Sankyo	1	1	1	0	0	1	0	0	0	0	0	1
10.1056/NEJMoa1308075	Montalescot	2013	inconclusive	Daiichi-Sankyo, Eli Lilly	1	1	1	1	1	0	0	0	0	0	1	1
10.1056/NEJMoa1302507	Agnelli	2013	inconclusive	Pfizer, Bristol-Myers Squibb	1	1	0	1	1	0	0	0	0	0	0	1
10.1056/NEJMoa1114588	Wessel	2013	inconclusive	Sa0fi and Bristol-Myers Squibb	0	1	1	1	1	0	0	0	0	0	1	1
10.1056/NEJMoa1205409	Risk and Prevention Study	2013	inconclusive	Societá Prodotti Antibiotici, Pfizer and Sigma-Tau	0	1	1	1	0	0	0	0	0	0	0
10.1001/jama.2013.4598	Gasparini	2013	fav	Medtronic	1	1	0	1	0	0	0	0	0	0	0
10.1056/NEJMoa1210356	Curtis	2013	fav	Medtronic	1	1	1	1	0	0	0	0	1	1	1	1
10.1001/jama.2013.1954	Gheorghiade	2013	fav	0vartis	1	1	1	1	1	1	0	0	0	0	1	1
10.1056/NEJMoa1211666	Diegler	2013	inconclusive	Maquet	0	1	1	0	0	0	0	0	0	0	0
10.1056/NEJMoa1301092	Armstrong	2013	inconclusive	Boehringer Ingelheim	1	1	1	1	0	1	0	0	0	0	0	1
10.1056/NEJMoa1300815	Bhatt	2013	fav	Medicines Company	0	1	1	1	1	1	0	0	0	0	1	1
10.1056/NEJMoa1214865	Svedberg	2013	fav	AMGEN	0	1	1	1	1	1	0	0	0	0	1	1
10.1016/S0140-6736(13)60141-5	Mohr	2013	fav	Boston Scientific	1	1	1	1	0	1	0	0	0	0	1	1
10.1056/NEJMoa1113697	Schulman	2013	inconclusive	Boehringer Ingelheim	0	1	1	1	1	1	0	0	0	0	0	1
10.1056/NEJMoa1111096	Cohen	2013	fav	Bayer and Janssen	1	1	0	1	1	1	0	0	0	0	0	1
10.1016/S0140-6736(12)61962-X	Christiansen	2013	inconclusive	Terumo and Cordis (Johnson & Johnson)	1	1	1	1	1	0	0	0	0	0	0
10.1056/NEJMoa1203165	Fishbane	2013	inconclusive	Affyma1 and Takeda	1	1	0	1	0	0	0	0	0	0	1	1
10.1016/S0140-6736(15)00068-9	Khanna	2015	inconclusive	AbbVie Pharmaceuticals	1	1	1	1	1	0	0	0	0	0	0
10.1016/S0140-6736(15)61107-2	Graininger	2015	fav	Gla1osmithKline	1	1	1	1	0	0	0	0	0	0	1	1
10.1056/NEJMoa1408684	Hatemi	2015	fav	Celgene	0	1	1	0	0	1	0	0	0	0	1	1
10.1056/NEJMoa1403291	Bel	2014	fav	Gla1osmithKline	0	1	1	1	0	1	0	0	0	0	1	1
: 10.1056/NEJMoa1314768	Beck	2014	fav	Regeneron Pharmaceuticals and Sa0fi	0	1	1	1	0	1	0	0	0	0	1	1
10.1016/S0140-6736(13)61134-4	Baeten	2014	inconclusive	0vartis	1	1	1	1	0	1	0	0	0	0	1	1
10.1056/NEJMoa1215739	Sandborn	2013	fav	Millenium Pharmaceuticals (Takeda Pharmaceuticals)	0	1	1	1	1	1	0	0	0	0	1	1
10.1056/NEJMoa1215734	Feagan	2013	fav	Millenium Pharmaceuticals (Takeda Pharmaceuticals)	1	1	1	1	0	0	0	0	0	0	1	1
10.1056/NEJMoa1304048	Wenzel	2013	fav	Sa0fi and Regeneron Pharmaceuticals	1	1	1	1	1	1	0	0	0	0	1	1
10.1016/S0140-6736(13)60250-0	Gabay	2013	fav	F Hoffman La Roche	1	1	1	1	0	0	0	0	0	0	1	1
10.1016/S0140-6736(15)00239-1	Trimble	2013	inconclusive	I0vio Pharmaceuticals	1	1	1	1	0	1	0	0	0	0	1	1
10.1016/S0140-6736(14)61170-3	Raffi	2014	inconclusive	Vii	1	1	1	1	1	1	0	0	0	0	1	1
10.1016/S0140-6736(15)60310-5	Zeng	2015	fav	Chongqing Kangwei Biological Tech0logy	1	1	0	0	0	1	0	0	0	0	0	1
10.1016/S0140-6736(14)62220-0	Wagenlehner	2015	fav	Cubist Pharmaceuticals	1	1	0	1	0	1	0	0	0	0	0	1
10.1056/NEJMoa1501184	Lal	2015	fav	Gla1osmithKline	0	1	1	1	0	1	0	1	0	0	1	1
10.1016/S0140-6736(15)60616-X	Sa1	2015	inconclusive	Gilead	1	1	1	1	0	1	0	0	0	0	0	1
10.1056/NEJMoa1408544	Bonten	2015	fav	Pfizer	1	1	1	1	0	1	0	0	0	0	1	1
10.1056/NEJMoa1405044	Joura	2015	fav	Merck	1	1	1	1	1	0	0	0	0	0	1	1
10.1056/NEJMoa1411037	Villar	2014	fav	Sa0fi Pasteur	1	1	1	0	0	1	0	0	0	0	1	1
10.1056/NEJMoa1313865	Diacon	2014	fav	Janssen Pharmaceuticals	0	1	0	0	0	1	0	0	0	0	1	1
10.1056/NEJMoa1315727	Diaz Granador	2014	fav	Sa0fi Pasteur	0	1	1	0	1	1	0	0	0	0	1	1
10.1016/S0140-6736(14)61060-6	Capeding	2014	fav	Sa0fi Pasteur	1	1	1	1	0	1	0	0	0	0	1	1
10.1016/S0140-6736(14)60494-3	Jacobson	2014	fav	Janssen	1	1	1	1	0	0	0	0	0	0	0	1
10.1016/S0140-6736(14)60538-9	Manns	2014	fav	Janssen	1	1	1	1	1	0	0	0	0	0	1	1
10.1056/NEJMoa1310422	Corey	2014	inconclusive	Medicines Company	0	1	0	1	0	1	0	1	0	0	0	1
10.1056/NEJMoa1310480	Boucher	2014	inconclusive	Durata Therapeutics	1	1	0	1	0	0	0	0	0	0	1	1
10.1056/NEJMoa1402338	Ferenci	2014	fav	ABBVie Pharmaceuticals	0	1	1	1	1	1	0	0	0	0	1	1
10.1016/S0140-6736(14)60238-5	Diener	2014	inconclusive	Johnson & Johnson	1	1	0	1	0	0	0	0	0	0	0
10.1016/S0140-6736(14)60084-2	Clotet	2014	fav	Vii Healtchcare and Shio0gi & Co	1	1	1	1	1	1	0	0	0	0	1	1
10.1056/NEJMoa1215817	Jain	2013	fav	Gla1osmithKline	1	1	1	1	1	0	0	0	0	0	1	1
10.1056/NEJMoa1215541	Walmsley	2013	fav	Vii Healtchcare	0	1	1	0	1	1	0	0	0	0	1	1
10.1016/S0140-6736(13)61221-0	Cahn	2013	fav	Vii Healtchcare	1	1	0	1	0	1	0	0	0	0	1	1
10.1056/NEJMoa1214854	Jacobson2	2013	fav	Gilead	1	1	1	1	0	1	0	0	0	0	1	1
10.1001/jama.2013.3010	Fowler	2013	inconclusive	Merck Sharp & Dome	1	1	1	1	1	1	0	0	0	0	1	1
10.1001/jama.2013.2194	Opal	2013	inconclusive	Eisai	1	1	1	1	1	0	0	0	0	0	0
10.1001/jama.2013.241	Prokocimer	2013	inconclusive	Trius Terapeutics	1	1	0	1	1	1	0	0	0	0	1	1
10.1016/S0140-6736(12)61853-4	Raffi	2013	inconclusive	Vii Healtchcare	1	1	1	1	1	1	0	0	0	0	1	1
10.1016/S0140-6736(15)60025-3	Buyse	2015	inconclusive	Santhera Pharmaceuticals	1	1	0	1	0	0	0	0	1	0	0	1
10.1056/NEJMoa1411090	Skolnick	2014	inconclusive	BHR Pharma	0	1	0	1	1	1	0	0	0	0	0	1
10.1001/jama.2013.6959	Saver	2015	fav	Covidien	0	1	1	1	1	0	1	1	1	0	0
10.1001/jama.2015.1693	Zaidat	2015	fav	Micrus Endovascular	1	1	0	1	0	1	0	0	0	0	0	1
10.1016/S0140-6736(13)62337-5	Rice	2014	fav	Spinife1	1	1	0	1	0	0	0	0	0	0	1	1
10.1016/S0140-6736(13)62106-6	Cummings	2013	fav	ACADIA pharmaceuticals	1	1	0	1	0	0	0	0	0	0	0	1
10.1056/NEJMoa1301440	Carrol	2013	fav	ST.Jude Medical	0	1	1	1	1	0	0	0	0	0	0
10.1056/NEJMoa1211716	Meier	2013	inconclusive	St.Jude Medical	1	1	0	1	0	0	0	0	0	0	0
10.1056/NEJMoa1211716	Pi-Sunyer	2015	fav	0VO 0rdisk	1	1	1	1	0	1	0	0	0	0	1	1
10.1016/S0140-6736(14)60976-4	Dungan	2014	inconclusive	Eli Lilly and Company	1	1	1	1	0	1	0	0	0	0	0	1
10.1056/NEJMoa1501352	Green	2015	inconclusive	Merck Sharp & Dome	0	1	1	1	1	1	0	0	0	0	1	1
10.1016/S0140-6736(14)62225-X	Zannad	2015	inconclusive	Takeda	1	1	1	1	0	0	0	0	0	0	0
10.1056/NEJMoa1306033	De Zeeuw	2013	inconclusive	Reata Pharmaceuticals	0	1	1	1	1	1	1	1	1	1	1	1
10.1016/S0140-6736(13)61500-7	Barnett	2013	fav	Boehringer Ingelheim	1	1	0	1	0	1	0	0	0	0	0	1
10.1016/S0140-6736(13)60995-2	Strain	2013	fav	0vartis	1	1	0	1	0	1	0	0	0	0	1	1
10.1016/S0140-6736(14)61841-9	Co1	2015	inconclusive	Genzyme (Sa0fi)	1	1	0	1	1	0	0	0	0	0	0	1
10.1016/S0140-6736(13)61780-8	Tsuijnaka	2013	inconclusive	Johnson and Johnson	1	0	0	0	0	0	0	0	0	0	0
10.1001/jama.2015.280	Ebbert	2015	fav	Pfizer	1	1	1	1	1	1	0	0	0	0	1	1
10.1016/S0140-6736(14)61255-1	Abdulqawi	2014	fav	Afferent Pharmaceuticals	1	1	1	0	0	1	0	1	1	0	1	1
10.1056/NEJMoa1410853	Weir	2014	fav	Relypsa	1	1	0	1	0	0	0	1	0	0	1	1
10.1056/NEJMoa1407154	Magnussen	2014	inconclusive	Boehringer Ingelheim	0	1	1	0	0	1	0	0	0	0	0	1
10.1001/jama.2014.10540	Ikramuddin	2014	fav	Enteromedics	1	1	0	1	0	0	0	0	0	0	0	1
10.1001/jama.2014.7698	Van Zanten	2014	inconclusive	Nutricia Advanced Medical Nutrition	1	1	0	1	1	1	0	0	0	0	0	1
10.1001/jama.2014.7195	Koegelenberg	2014	fav	Pfizer,McNeil	1	1	1	1	0	0	0	0	0	0	0
10.1056/NEJMoa1402582	King	2014	fav	Intermune	0	1	1	1	0	1	0	0	0	0	0	1
10.1056/NEJMoa1402584	Richeldi	2014	fav	Boehringer Ingelheim	1	1	1	1	0	0	0	0	0	0	0	1
10.1016/S0140-6736(13)61091-0	Bishop	2013	fav	Warner Chilcott (Procter and Gamble) and Sa0fi	1	1	1	1	0	0	0	0	0	0	0
http://dx.doi.org/10.1016/ S0140-6736(12)61767-X	Bissler	2013	fav	0vartis	1	1	0	1	1	1	0	0	0	0	1	1
					92 (63%)	147 (99%)	117 (79%)	130 (88%)	75 (51%)	62 (42%)	6 (4%)	10 (7%)	8 (5%)	4 (3%)	74 (50%)	113 (76%)

## Sheet: Mixed-Profit
DOI			Outcome	Funding	COI reported in published paper	COI paper under consideration,section 2	Grant	Personal Fees	0n-financial Support	Other (employmnent/shareholder in the company)	Pending	Issued	Licensed	Royalties	Stock Holders (of the funding company, incl. Parent company)	Employee (of the funding company (includes former employment/parent company)
10.1016/S0140-6736(15)60294-X	Pless	2015	inconclusive	Swiss State Secretariat for Education, Research and In0vation (SERI), Swiss Cancer League, and Sa0fi	1	1	0	1	0	0	0	0	0	0	0	0
10.1001/jama.2013.279201	Oettle	2013	fav	Lily,German Cancer Soc.	1	1	0	1	0	0	0	0	0	0	1	1
10.1056/NEJMoa1503747	Sweeney	2015	fav	NIH, Sa0fi	0	1	0	1	0	1	1	1	0	0	0	0
10.1016/S0140-6736(14)62004-3	Simkens	2015	fav	Dutch Colorectal Cancer Group (DCCG). The DCCG received financial support for the study from the Commissie Klinische Studies (CKS) of the Dutch Cancer Foundation (KWF), Roche, and Sa0fi-Aventis	1	1	0	1	0	0	0	0	0	0	0	0
10.1056/NEJMoa1414882	Bonjer	2015	inconclusive	Ethicon Endo-Surgery Europe; grants from the Swedish Cancer Society	0	1	0	1	0	0	0	0	0	0	0	0
10.1056/NEJMoa1413204	Moore	2015	fav	NCI, Astrazeneca and others	0	1	0	0	1	0	0	0	0	0	0	0
10.1056/NEJMoa1409002	Vannuchi	2015	fav	Incyte and 0vartis and in part by a grant (CA016672) from the National Cancer Institute through the University of Te1as M.D. Anderson Cancer Center and a grant (1005) from Associazione Italiana per la Ricerca sul Cancro	0	1	1	1	0	1	0	0	0	0	1	1
10.1056/NEJMoa1412379	Francis	2014	inconclusive	Pfizer, Ipsen, the International Breast Cancer Study group and NCI	0	1	1	0	1	0	0	0	0	0	0	0
10.1001/jama.2014.13943	Hodi	2014	fav	the NCI; NIH; the US Department of Health and Human Services; Bristol-Myers Squibb; and Genzyme	1	1	1	1	1	0	0	0	0	0	0	0
10.1056/NEJMoa1403108	Loupakis	2014	inconclusive	Gruppo Oncologico 0rd Ovest and the ARCO Foundation. A research grant was provided by F. Hoff- mann–La Roche	0	1	1	0	1	0	0	0	0	0	0	0
10.1016/S0140-6736(14)60525-0	Schroeder	2014	fav	national cancer research funding agencies, European funding in the form of Framework programmes, some private sponsors, and an unconditional grant of the former Beckman/Hybritech company	1	1	1	0	0	0	0	0	1	0	0	0
10.1001/jama.2014.2511	Phoa	2014	fav	Covidien GI Solutions (formerly BÂRR1 Medical) and by the Maag Lever Darm Stichting grant WO 07-60 from the Dutch Digestive Diseases Foundatio	1	1	0	1	0	0	0	0	0	0	0	0
10.1056/NEJMoa1308573	Gilbert	2014	inconclusive	National Cancer Institute and by an unrestricted educational grant from Genentech	0	1	1	1	0	1	1	1	0	0	0	0
http://dx.doi.org/10.1016/ S0140-6736(13)62292-8	Cuzik	2013	fav	Cancer Research UK, the National Health and Medical Research Council Australia, Sa0fi-Aventis, and AstraZeneca	1	1	1	1	0	0	0	0	0	0	0	0
10.1056/NEJMoa1301077	Stiff	2013	fav	National Cancer Institute, Department of Health and Human Services by grants from the Canadian Cancer Society Re- search Institute (021039 and 015469); and in part by Bristol-Myers Squibb	1	0	0	0	0	0	0	0	0	0	0	0
10.1056/NEJMoa1300874	Lo-Coco	2013	inconclusive	Associazione Italiana contro le Leucemie and Associazione Italiana per la Ricerca sul Cancro (IG 5916, to Dr. Lo-Coco) and the German Ministry of Education	0	1	1	1	1	0	0	0	0	0	0	0
10.1001/jama.2013.7842	Bosland	2013	inconclusive	National Institute of Health grants U01 CA072290 and R01 CA166195 as well as National Institute of Health grants P50 CA16087 and UL1 TR000050, with mi0r support from the Prevent Cancer Foundation and the United Soybean Board. Solae LLC provided the intervention materials	1	0	0	0	0	0	0	0	0	0	0	0
10.1016/S0140-6736(13)60313-X	Cunningham	2013	inconclusive	Chugai Pharmaceutical, Cancer Research UK, National Institute for Health Research Biomedical Research Centres scheme at both University College London and the Royal Marsden NHS Foundation Trust, and Institute of Cancer Research	1	1	1	1	0	0	0	0	0	0	0	0
10.1056/NEJMoa1212299	Hussain	2013	inconclusive	National Cancer Institute , AstraZeneca	0	1	1	1	0	0	0	0	0	0	0	0
10.1056/NEJMoa1501035	Douketis	2015	inconclusive	National Heart, Lung, and Blood	1	0	0	0	0	0	0	0	0	0	0	0
10.1001/jama.2013.281250	Martinez Garcia	2013	fav	Philips-Respironics, Sociedad Española de Neumología, Instituto de Salud Carlos III, and Sociedad Valenciana de Neumología.	1	0	0	0	0	0	0	0	0	0	0	0
10.1056/NEJMoa1505489	Cung	2015	inconclusive	French minstry of health and Neurovive Pharmaceuticals	0	1	1	1	1	0	1	1	1	0	1	1
10.1001/jama.2013.277064	Thom	2013	fav	European Comission, Dr Reddy Laboratories	1	1	0	1	1	0	0	0	0	0	0	0
10.1016/S0140-6736(15)00057-4	Van Nunen	2015	inconclusive	St Jude Medical, Friends of the Heart Foundation, and Medtronic	1	1	1	1	0	0	0	0	0	0	0	0
10.1001/jama.2015.3780	Mismetti	2015	inconclusive	Programme Hospitalier de Recherche Clinique (French Department of Health), Fondation de l'Avenir and Fondation de France	1	0	0	0	0	0	0	0	0	0	0	0
10.1056/NEJMoa1415098	Jolly	2015	inconclusive	Medtronic and the Canadian Institutes of Health Research	0	1	1	1	0	0	0	0	0	0	0	0
10.1001/jama.2015.1671	Keraikes	2015	inconclusive	Harvard Clinical Research Institute (HCRI) and funded by Abbott, Boston Scientific, Cordis, Medtronic, Bristol-Myers Squibb/Sa0fi Pharmaceuticals Partnership, Eli Lilly, and Daiichi Sankyo and the US Department of Health and Human Services	1	1	1	1	0	0	0	0	0	0	0	0
10.1056/NEJMoa1415447	Park	2015	inconclusive	CardioVascular Research Foundation and Abbott Vascular and by a grant (HI10C2020) from the Korea Healthcare Tech0logy Research and Development Project, Min- istry for Health and Welfare Affairs, South Kore	0	1	1	1	0	0	0	0	0	0	0	0
10.1016/S0140-6736(14)61903-6	Healey	2015	inconclusive	Boston Scientific and the Heart and Stroke Foundation	1	0	0	0	0	0	0	0	0	0	0	0
10.1001/jama.2014.15825	Muhlestein	2014	inconclusive	Intermountain Research and Medical Foundation, Intermountain Healthcare Urban Central Region, Salt Lake City, Utah, and the Intermountain Heart Institute Department of Cardiovascular Research. In addition, the FACTOR-64 study was supported by grants from Toshiba Corporation and Bracco Corporatio	1	0	0	0	0	0	0	0	0	0	0	0
10.1001/jama.2014.15690	Ikeda	2014	inconclusive	Japanese Primary Prevention Project (JPPP) was sponsored by the Japanese Ministry of Health, Labor, and Welfare and the Waksman Foundation of Japan	1	1	1	1	0	0	0	0	0	0	0	0
10.1056/NEJMoa1409312	Mauri	2014	fav	Boston Scientific, Cordis, and Medtron- ic, Bristol-Myers Squibb–Sa0fi Pharmaceuticals Partnership, Eli Lilly, and Daiichi Sankyo, and by a grant (1RO1FD003870-01) from the Department of Health and Human Servic	0	1	1	1	0	1	0	0	0	0	0	0
10.1016/S0140-6736(14)61038-2	Pilgrim	2014	inconclusive	Clinical Trials Unit, University of Bern, and Biotronik, Bülach, Switzerland.	1	1	1	1	1	0	0	0	0	0	0	0
10.1056/NEJMoa1405707	Lagerqvist	2014	inconclusive	Swedish Research Council, the Swedish Association of Local Authorities and Regions, Terumo Medical, Medtronic, and Vascular Solu- tions, by grants from the Swedish Heart–Lung Foundation	0	1	1	1	0	0	0	0	0	0	0	0
10.1016/S0140-6736(14)60793-5	Rodger	2014	inconclusive	Canadian Institutes of Health Research, Heart and Stroke Foundation of Canada, and Pharmacia and UpJoh	1	0	0	0	0	0	0	0	0	0	0	0
10.1016/S0140-6736(14)60612-7	Collet	2014	inconclusive	Allies in Cardiovascular Trials Initiatives and Organized Networks (ACTION Study Group), Fondation de France, Sa0fi-Aventis, Cordis, Medtronic, Boston Scientific, Fondation SGAM	1	1	1	1	0	0	0	0	0	0	0	0
10.1056/NEJMoa1300955	HPS-Thrive	2014	inconclusive	Merck, the U.K. Medical Research Council, the British Heart Foundation, and Cancer Research U.K. (to the University of O1ford), and by a grant from the Brit- ish Heart Foundation Centre of Research E1cellence	1	1	1	0	0	0	0	0	0	0	0	0
10.1016/S0140-6736(14)60924-7	Shahzad	2014	fav	Liverpool Heart and Chest Hospital, UK National Institute of Health Research, The Medicines Company, AstraZeneca, The Bentley Drivers Club	1	1	1	1	0	0	0	0	0	0	0	0
10.1056/NEJMoa1302097	Meyer	2014	fav	Programme Hospitalier de Recherche, Boehringer Ingelheim	0	1	1	1	1	1	0	0	0	0	0	1
10.1056/NEJMoa1401105	Deverau1	2014	inconclusive	Canadian Institutes of Health Research, the Commonwealth Government of Australia’s Na- tional Health and Medical Research Council, the Spanish Minis- try of Health and Social Policy, and Boehringer Ingelheim	0	0	0	0	0	0	0	0	0	0	0	0
10.1056/NEJMoa1401106	Deverau11	2014	inconclusive	Canadian Institutes of Health Research, the National Health and Medical Research Council of Australia, and the Spanish Ministry of Health and Social Policy	0	1	1	1	1	1	0	0	0	0	0	0
10.1001/jama.2014.467	Morillo	2014	fav	Biosense Webster (Dr Morillo) and the Population Health Research Institute (PHRI), sponsored and supported by PHRI at McMaster University.	1	1	1	1	0	0	0	0	0	0	0	0
10.1056/NEJMoa1311388	Verhoef	2013	inconclusive	European Commission Seventh Framework Programme (HEALTH F2 2009 223062) and by fund- ing from Gla1oSmithKline (to Dr. Maitland-van der Zee) and the Swedish Research Council (Medicine), the Swedish Heart–Lung Foundation, and Clinical Research Support at Uppsala University	0	1	1	0	0	0	0	0	0	0	0	0
10.1001/jama.2013.280521	Abed	2013	fav	Centre of Heart Rhythm Disorders at the University of Adelaide. The meal replacements were provided without cost by Prima Health Solutions Pty Ltd. Prima Health Solutions had 0 other involvement in the study. OBEMAN was developed by Dr Wittert with funding from Abbott Australia. The IP for the software is fully held by Dr Wittert and was used without the payment of any license fees	1	1	1	0	0	0	0	0	0	0	0	0
10.1001/jama.2013.282543	He	2013	inconclusive	Tulane University and Collins C. Diboll Private Foundation, both in New Orleans, Louisiana; Soochow University, a Project of the Priority Academic Program Development of Jiangsu Higher Education Institutions, China, and the National Natural Science Foundation of China (grant), Changzhou Pharmaceutical Factory provided the study drug (enalapril) for this trial.	1	0	0	0	0	0	0	0	0	0	0	0
10.1001/jama.2013.282538	Rubertsson	2013	inconclusive	ppsala University and by Physio-Control/Jolife	1	1	0	1	0	0	0	0	0	0	0	0
10.1001/jama.2013.282183	Feres	2013	inconclusive	cosponsored by an independent clinical research organization— Cardiovascular Research Center, SA, São Paulo, São Paulo, Brazil, and Medtronic Comercial Ltda, São Paulo, São Paulo, Brazil. The study was funded by Medtronic Comercial Ltda	1	1	1	1	0	0	0	0	0	0	0	1
10.1001/jama.2013.279208	Abdallah	2013	inconclusive	National Heart, Lung, and Blood Institute (NHLBI). Cordis and Boston Scientific provided the stents; Eli Lilly provided abci1imab and an unrestrictedresearchgrant;andsa0fi-aventisand Bristol-Myers Squibb provided clopidogrel	1	1	1	1	0	0	0	0	0	1	0	0
10.1016/S0140-6736(13)61783-3	Thiele	2013	inconclusive	German Research Foundation; German Heart Research Foundation; German Cardiac Society; Arbeitsgemeinschaft Leitende Kardiologische Krankenhausärzte; University of Leipzig—Heart Centre; Maquet Cardiopulmonary; Telefle1 Medical.	1	1	0	1	0	0	0	0	0	0	0	0
10.1001/jama.2014.11026	Imazio	2013	fav	Azienda Sanitaria Locale 3 of Turin [0w Azienda Sanitaria Locale 2] and Acarpia	0	0	0	0	0	0	0	0	0	0	0	0
0.1056/NEJMoa1308789	Frobert	2013	inconclusive	Swedish Research Council, the Swedish Association of Local Authorities and Regions, Terumo Medical Corporation, Medtronic, and Vas- cular Solutions	1	1	1	1	1	0	0	0	0	0	0	0
10.1001/jama.2013.7588	Ledwidge	2013	fav	Heartbeat Trust, an independent charity focused on heart failure prevention; the Health Services E1ecutive and the Health Research Board of the Irish Government; and the European Commission Framework Programme 7 Health Project 261409 Metabolic Road to Diastolic Heart Failure (MEDIA) project. The Heartbeat Trust has received unrestricted educational and research grants from Pfizer, A. Menarini, Al…	1	1	0	1	0	0	0	0	1	0	0	0
10.1016/S0140-6736(13)61050-8	CLOTS	2013	fav	National Institute of Health Research (NIHR) Health Tech0logy Assessment (HTA) programme, UK; Chief Scientist Office of Scottish Government; Covidien	1	0	0	0	0	0	0	0	0	0	0	0
http://dx.doi.org/10.1016/ S0140-6736(12)61852-2	Cornelis Smits	2013	inconclusive	Terumo Europe (Leuven, Belgium) and the Research Foundation of the Cardiology Department, Maasstad Hospital	1	1	0	1	1	0	0	0	0	0	0	0
10.1056/NEJMoa1310669	Kimmel	2013	inconclusive	Heart, Lung, and Blood Institute. Bristol-Myers Squibb donated Coumadin (warfarin). GenMark Diag0stics and AutoGe0mics loaned ge0typing platforms to the clinical centers	1	1	1	1	0	0	0	0	0	0	0	0
10.1016/S0140-6736(14)61495-1	Ghanima	2015	inconclusive	South-East Regional Health Authority and Østfold Hospital, 0rway; Roche, France; and Roche, 0rway.	1	1	1	1	1	0	0	0	0	0	0	0
10.1016/S0140-6736(14)61908-5	De Cruz	2015	fav	AbbVie, Gutsy Group, Gandel Philanthropy, Angior Foundation, Crohn’s Colitis Australia, and the National Health and Medical Research Council.	1	1	1	1	1	0	0	0	0	0	0	0
10.1056/NEJMoa1404172	Vriezinga	2014	inconclusive	European Commission (FP6- 2005-FOOD-4B-36383–PREVENTCD), the Azrieli Foundation, Deutsche Zöliakie Gesellschaft, Eurospital, Fondazione Celia- chia, Fria Bröd, Instituto de Salud Carlos III, Spanish Society for Pediatric Gastroenterology, Hepatology, and Nutrition, Komitet Badań Naukowych (1715/B/P01/2008/34), Fundacja Nutricia (1W44/FNUT3/2013), Hungarian Scientific Research Funds (OTKA101788…	0	1	1	1	0	0	0	0	0	0	0	0
10.1001/jama.2014.6368	van Laar	2014	inconclusive	European Group for Blood and Marrow Transplantation (EBMT) and European League Against Rheumatism (EULAR) jointly supported the costs of the trial management and operations and approved submission of the manuscript. The Assistance Publique-Hôpitau1 de Paris (AP-HP), French Ministry of Health Programme Hospitalier de Recherche Clinique (Ministère de la Santé–PHRC AOM 97030), Groupe Francophone …	1	1	1	1	0	0	0	0	0	0	0	0
10.1001/jama.2014.7682	Gottenberg	2014	inconclusive	French Ministry of Research (Programme Hospitalier de Recherche Clinique National 2007 P070125). sa0fi-aventis provided hydro1ychloroquine and placebo	1	0	0	0	0	0	0	0	0	0	0	0
10.1001/jama.2014.5052	Castro	2014	inconclusive	National Heart, Lung, and Blood Institute	1	1	0	0	1	0	0	0	0	0	0	0
10.1016/S0140-6736(13)62298-9	Tremoulet	2014	inconclusive	US Food and Drug Administration, Robert Wood Johnson Foundation, and Janssen Biotech	1	0	0	0	0	0	0	0	0	0	0	0
10.1001/jama.2013.280777	Lazzerini	2013	fav	alian Medicines Agency (Agenzia Italiana del Farmaco, AIFA), on funds for Independent Research	1	0	0	0	0	0	0	0	0	0	0	0
10.1016/S0140-6736(15)00056-2	McCormack	2015	fav	MRC Clinical Trials Unit at UCL, Public Health England, and Gilead Sciences	1	1	1	1	1	1	0	0	1	0	1	1
10.1016/S0140-6736(13)61164-2	SECOND-LINE	2013	inconclusive	University of New South Wales, Merck, AbbVie, the Foundation for AIDS Research.	1	1	1	1	0	0	0	0	0	0	1	1
10.1016/S0140-6736(13)62187-X	ENCORE	2014	inconclusive	Bill & Melinda Gates Foundation	1	0	0	0	0	0	0	0	0	0	0	0
10.1016/S0140-6736(13)61951-0	Chetchotisakd	2013	inconclusive	Thailand Research Fund	1	0	0	0	0	0	0	0	0	0	0	0
10.1056/NEJMoa1404599	Kimberlin	2015	inconclusive	National Institute of Allergy and Infectious Diseases	1	1	0	0	1	0	0	0	0	0	0	0
10.1056/NEJMoa1214289	Churchyard	2014	inconclusive	CREATE consortium and Sa0fi Donated drugs	0	1	0	0	1	0	0	0	0	0	0	0
10.1056/NEJMoa1410649	Karim	2015	fav	Centre for the AIDS Programme of Research in South Africa (CAPRISA) 004 trial and the herpes simple1 virus type 2 (HSV-2) substudy were supported by the U.S. Agency for Inter- national Development, FHI 360 (cooperative agreement GPO-A-00-05-00022-00, contract 132119), and the Tech0logy In0vation Agency, the biotech0logy organization of the De- partment of Science and Tech0logy of the South Africa…	0	1	0	0	1	1	1	0	0	0	0	0
10.1056/NEJMoa1406011	Zhang	2015	fav	Chinese Ministry of Science and others	0	1	0	0	0	1	0	0	0	0	0	1
10.1056/NEJMoa1315817	Merle	2014	inconclusive	United Nations Children’s Fund, the United Nations Develop- ment Program, the World Bank, and the WHO, and in part by the European Commission (International Cooperation with De- veloping Countries program). TDR funding was provided by governmental and cosponsor core contributions to TDR. Spe- cific support was also provided by the U.S. Agency for Interna- tional Development, the government of Jap…	0	0	0	0	0	0	0	0	0	0	0	0
10.1056/NEJMoa1401520	NationalHeartInst.	2014	inconclusive	National Heart, Lung, and Blood Institute and the Investi- gator-Sponsored Study Program of AstraZeneca	0	1	1	0	0	1	0	0	0	0	0	0
10.1016/S0140-6736(13)62630-6	Bhandari	2014	fav	Department of Biotech0logy and the Biotech0logy Industry Research Assistance Council, Government of India; Bill & Melinda Gates Foundation to PATH, USA; Research Council of 0rway; UK Department for International Development; National Institutes of Health, Bethesda, USA; and Bharat Biotech International, Hyderabad, India	1	1	0	0	0	1	0	0	0	0	0	1
10.1056/NEJMoa1214901	Bwakura	2014	fav	U.K. Medical Research Council and the U.K. Department for International Development. ViiV Healthcare and Gla1oSmithKline donated first-line drugs for the Antiretroviral Research for Watoto (ARROW) trial and provided funding for virologic assays	0	1	1	0	0	0	0	0	0	0	0	0
10.1001/jama.2013.280506	Mourvillier	2013	inconclusive	French Ministry of Health (Programme Hospitalier de Recherche Clinique PHRC-AOM06038) and by unrestricted grants from IST Cardiology and Covidien companies	1	0	0	0	0	0	0	0	0	0	0	0
10.1001/jama.2013.109309	Osinusi	2013	inconclusive	National Cancer Institute, National Institutes of Health. This research was supported in part by the National Institute of Allergy and Infectious Diseases and by the German Research Foundation by the clinical research unit KFO 129. Pharmasset Pharmaceuticals and subsequently Gilead Sciences provided sofosbuvir and scientific advic	1	1	0	1	0	1	0	0	0	0	0	1
10.1016/S0140-6736(13)61049-1	Zhu	2014	fav	Si0vac Biotech (the study sponsor and manufacturer of the vaccine), the Chinese Na- tional Institutes for Food and Drug Control, and the Chinese National Institute for Viral Disease Control and Prevention	0	1	1	1	1	0	0	0	0	0	1	1
10.1001/jama.2013.5023	Leuppi	2013	inconclusive	Department of Medi- cine, University Hospital Basel; the Clinic of Internal Medi- cine, Hospital Center of Biel-Bienne; Freie Akademische Gesellschaft; Fonds fu ̈ r Lehre und Forschung; AstraZen- eca; Viollier Laboratory; Gottfried und Julia Bangerter- Rhyner-Stiftung fu ̈ r Medizinische Forschun	1	1	1	1	0	0	0	0	0	0	0	0
10.1056/NEJMoa1211917	Blanken	2013	fav	Abbott Laboratories and by a grant from the Netherlands Organization for Health Research and Development	0	1	1	1	0	0	0	0	0	0	0	0
10.1016/S0140-6736(12)62126-6	Awasthi	2013	inconclusive	UK Medical Research Council, USAID, World Bank (albendazole donated by Gla1oSmithKline)	1	0	0	0	0	0	0	0	0	0	0	0
10.1016/S0140-6736(12)62125-4	Awasthi1	2013	inconclusive	UK Medical Research Council, USAID, World Bank (vitamin A donated by Roche	1	0	0	0	0	0	0	0	0	0	0	0
10.1016/S0140-6736(12)62198-9	Arrow	2013	inconclusive	UK Medical Research Council, the UK Department for International Development; drugs donated and viral load assays funded by ViiV Healthcare and Gla1oSmithKline	1	0	0	0	0	0	0	0	0	0	0	0
10.1056/NEJMoa1113849	Climo	2013	fav	Centers for Disease Control and Prevention (5UO1C1000395-02) and Sage Products	1	1	1	0	0	0	0	0	0	0	0	0
10.1056/NEJMoa1503780	Jovin	2015	fav	Fundació Ictus Malaltia Vascular through an unrestricted grant from Covidien	0	1	1	1	1	0	1	0	0	0	0	0
10.1016/S0140-6736(15)61137-0	Le Page	2015	inconclusive	French Health Ministry, Ligue Française contre la SEP, Teva	1	1	0	1	0	0	0	0	0	0	0	0
10.1001/jama.2015.2274	Huo	2015	fav	Shenzhen AUSA Pharmed Co Ltd and national, municipal, and private funding, including from the National Science and Tech0logy	1	1	1	1	0	0	0	0	0	0	0	0
10.1056/NEJMoa1414905	Goyal	2015	fav	Covidien through an unrestricted grant to theUniversity of Calgary. Also supported by the University of Cal- gary	0	1	1	1	0	0	1	1	1	0	0	0
10.1056/NEJMoa1414792	Campbell	2015	fav	Australian National Health and Covidien	0	1	1	0	1	0	0	0	0	0	0	0
10.1056/NEJMoa1411587	Berkhemer	2014	fav	Dutch Heart Foundation and by unrestricted grants from AngioCare Covidien/ev3, Medac/Lamepro, and Pen- umbra	1	1	1	0	0	0	0	0	0	0	0	0
10.1016/S0140-6736(14)61184-3	Bonati	2014	inconclusive	Medical Research Council, Stroke Association, Sa0fi-Synthélabo, European Union.	1	1	1	0	0	0	0	0	0	0	0	0
10.1056/NEJMoa1212793	Kidwell	2013	inconclusive	NINDS. Concentric Medical provided study catheters and devices from the initiation of the study until August 2007; thereafter, costs for all study cathe- ters and devices were covered by study funds or third-party payers.	0	1	0	0	0	0	0	0	1	1	0	0
10.1056/NEJMoa1214300	Broderick	2013	inconclusive	National Institutes of Health and the National Institute of Neurological Disorders and Stroke (UC U01NS052220, MUSC U01NS054630, and U01NS077304) and by Genentech, EKOS, Concentric Medical, Cordis Neurovas- cular, and Boehringer Ingelheim.	1	1	1	1	1	0	0	0	0	0	0	0
10.1056/NEJMoa1407963	Zoungas	2014	inconclusive	NHMRC and Servier	1	1	1	1	1	0	0	0	0	0	0	0
10.1001/jama.2014.10540	Ikramuddin	2013	fav	NIH, Covidien and others	1	1	1	1	0	0	0	0	0	0	0	0
10.1056/NEJMoa1409463	DCCT	2015	fav	ivision of Diabetes Endocri0logy and Metabolic Diseases of the National Institute of Diabetes and Digestive and Kidney Disease	1	0	0	0	0	0	0	0	0	0	0	0
10.1001/jama.2014.5610	Knip	2014	inconclusive	National Institute of Child Health and Development (NICHD), the National Institute of Diabetes and Digestive and Kidney Diseases, National Institutes of Health (grant numbers HD040364, HD042444, and HD051997), Canadian Institutes of Health Research, the Juvenile Diabetes Research Foundation International, and the Commission of the European Communities (specific RTD program, Quality of Life and Ma…	1	0	0	0	0	0	0	0	0	0	0	0
10.1056/NEJMoa1303154	Fried	2013	inconclusive	Cooperative Studies Program of the Depart- ment of Veterans Affairs Office of Research and Development. The Investigator-Initiated Studies Program of Merck provided the study drugs	1	1	0	1	0	0	0	0	0	0	0	0
10.1056/NEJMoa1202541	Burton	2015	fav	Synageva BioPharma (0w part of Ale1ion Phar- maceuticals). The study at Mount Sinai was supported by a grant (UL1TR000067) from the National Center for Research Re- sources, National Institutes of Health; and the study at Boston Children’s Hospital, by a National Center for Advancing Transla- tional Sciences	1	1	1	1	1	0	0	0	1	0	1	1
10.1001/jama.2014.5220	Cotton	2014	unfavourable	National Institutes of Diabetes and Digestive and Kidney Diseases	1	0	0	0	0	0	0	0	0	0	0	0
10.1056/NEJMp1415113	Walker	2014	fav	Health Research Council of New Zealand	1	0	0	0	0	0	0	0	0	0	0	0
10.1016/S0140-6736(15)60459-7	Deerenberg	2015	fav	Erasmus University Medical Center and Ethicon	1	0	0	0	0	0	0	0	0	0	0	0
10.1056/NEJMoa1500600	Belfort	2015	inconclusive	NICHD and by funding from Neoventa Medical	0	1	1	0	1	0	0	0	0	0	0	0
10.1056/NEJMoa1312524	Bas	2015	inconclusive	Shire and the Federal Ministry of Education and Research of Germany	0	1	1	1	1	1	0	0	0	0	0	0
10.1001/jama.2014.16819	West	2014	inconclusive	Bill and Melinda Gates Foundation (Ellen Piwoz, ScD, Senior Program Officer). Additional assistance was received from the Sight and Life Global Nutrition Research Institute. DSM formulated, prepared, and delivered in-country micronutrient premi1es for supplement production gratis and tested supplement potency throughout the trial gratis. Be1imco Pharmaceuticals produced, bottled, labeled, and del…	1	1	1	0	1	0	0	0	0	0	0	0
http://dx.doi.org/10.1016/ S0140-6736(14)62111-5	Garway	2014	fav	Pfizer, UK National Institute for Health Research Biomedical Research Centre	1	1	1	1	1	0	0	0	0	0	0	0
http://dx.doi.org/10.1016/ S0140-6736(14)61933-4	Neuschwander-Tetri,	2014	fav	National Institute of Diabetes and Digestive and Kidney Diseases, Intercept Pharmaceuticals	1	1	1	0	0	0	0	0	0	0	0	0
10.1001/jama.2014.13204	Amrein	2014	inconclusive	European Society for Clinical Nutrition and Metabolism (ESPEN), a research grant including provision of study medication from Fresenius Kabi (Germany), and the Austrian National Bank	1	1	0	1	0	0	0	0	0	0	0	0
10.1016/S0140-6736(14)61095-3	3C study group	2014	fav	UK National Health Service Blood and Transplant Research and Development Programme, Pfizer, and 0vartis UK	1	0	0	0	0	0	0	0	0	0	0	0
10.1016/S0140-6736(14)60524-9	McAllister	2014	inconclusive	Biomedical Advanced Research and Development Authority (BARDA), PATH, bioCSL, and PharmaJet	1	1	0	1	0	0	0	0	0	0	0	1
10.1001/jama.2014.2623	Bezerra	2014	inconclusive	NIDDK and others	1	0	0	0	0	0	0	0	0	0	0	0
10.1001/jama.2014.2626	Pisansky	2014	fav	Radiation Therapy Oncology Group, which was supported by grant U10 CA21661 and by grant U10 CA37422 (Community Clinical Oncology Program) from the National Cancer Institute and by Eli Lilly	1	1	1	0	0	0	0	0	0	0	0	0
10.1001/jama.2013.283185	Ebbert1	2014	fav	National Institutes of Health (NIH) grant CA 138417 (primary investigator, Dr Ebbert). Medication (varenicline) was provided by Pfize	1	1	1	1	0	0	0	0	0	0	0	0
10.1001/jama.2013.285113	Evins	2014	fav	Massachusetts Department of Mental Health from the Department of Health and Human Services, Substance Abuse and Mental Health Services Administration, Treatment Strategies for Smoking Cessation in Patients with Schizophrenia to the 0rth Suffolk Mental Health Association (Dr Evins). Pfizer provided study medication and supplemental support through an investigator-initiated award after the protocol…	1	1	1	1	0	0	0	0	0	0	0	0
10.1001/jama.2013.276300	Mathurin	2013	inconclusive	Hospital-Based Clinical Research Program, a grant from the French Minister of Health. Pento1ifylline and its matching placebo were both supplied by Sa0fi-Aventis Pharmaceuticals	1	0	0	0	0	0	0	0	0	0	0	0
10.1001/jama.2013.5124	Doig	2013	unfavourable	Australian Na- tional Health and Medical Research Council (NH&MRC) and unrestricted academic grants from Fre- senius Kabi Deutschland and Ba1ter Healthcare. Fre- senius Kabi Australia supplied the study parenteral nu- trition	1	1	1	1	1	0	0	0	0	0	0	0
10.1001/jama.2013.2813	Lavoie	2013	fav	NCI Division of Cancer Preven- tion, the Alliance Statistics and Data Center, and the Alliance Chairman. Drug and placebo were supplied by Eli Lilly.	1	0	0	0	0	0	0	0	0	0	0	0

## Sheet: Non-profit
DOI			Outcome	Funding	COI declared in published paper	COI paper under consideration,section 2	Grant	Personal Fees	0n-financial Support	Other (employmnent/shareholder in the company)	Pending	Issued	Licensed	Royalties	Stock Holders (of the funding company, incl. Parent company)	Employee (of the funding company (includes former employment/parent company)
10.1056/NEJMoa1415369	Portmanns	2015	fav	Fonds cancer	0	0
10.1056/NEJMoa1415340	Whelan	2015	inconclusive	Canadian Cancer Society Re- search Institute , and others	1	0
http://dx.doi.org/10.1016/ S0140-6736(14)62395-3	Pritchard-Jones	2015	inconclusive	Cancer Research UK ad others	1	0
10.1056/NEJMoa1506623	Carrier	2015	inconclusive	Heart and Stroke Foundation of Canada	1	0
10.1056/NEJMoa1504473	Chagpar	2015	fav	Yale Cancer center	0	0
10.1056/NEJMoa1506007	D'Cruz	2015	fav	Tata Memorial Centre	0	0
10.1016/S0140-6736(14)62223-6	Kehoe	2015	inconclusive	Cancer Research UK and the Royal College of Obstetricians and Gynaecologists	1	0
10.1056/NEJMoa1408648	Radford	2015	inconclusive	Leukaemia and Lymphoma Research and others	0	0
10.1016/S0140-6736(15)60123-4	Hersch	2015	fav	Australian National Health and Medical Research Counci	1	0
10.1056/NEJMoa1405584	Wagner	2014	inconclusive	National Heart, Lung, and Blood Institute and the National Cancer Institute	0	0
10.1016/S0140-6736(14)61085-0	Slotman	2014	inconclusive	Dutch Cancer Society and others	1	0
10.1001/jama.2014.8266	Holme	2014	inconclusive	0rwegian government and others	1	1		1
10.1016/S0140-6736(14)60418-9	Rintoul	2014	inconclusive	BUPA foundation	1	0
10.1001/jama.2014.6096	Carvajal	2014	fav	Cancer Therapy Evaluation Program	1	0
10.1001/jama.2014.3740	Moulton	2014	inconclusive	and Long-term Care to the Ontario Clinical Oncology Group	1	0
10.1056/NEJMoa1311593	Bill-A1elsson	2014	fav	Swedish Cancer society and others	1	0
10.1056/NEJMoa1309748	Tewari	2014	inconclusive	National Cancer Institute	0	1		1
10.1056/NEJMoa1310460	Morton	2014	inconclusive	National Cancer Institute and others	1	0
10.1016/S0140-6736(13)61950-9	Vaidya	2014	unfavourable	University College London Hospitals and others	1	1	1	1	1
10.1056/NEJMoa1208962	Aberle	2013	fav	National Can- cer Institute	0	0
10.1016/S0140-6736(12)62186-2	Atkin	2013	unfavourable	NIHR Health Tech0logy Assessment Programme, and others	1	1		1
10.1016/S0140-6736(12)62124-2	Halligan	2013	fav	NIHR Health Tech0logy Assessment Programme at others	1	1		1
ttp://dx.doi.org/10.1016/ S0140-6736(15)60648-1	Engstrom	2015	fav	Danish Agency for Science and others	1	0
10.1056/NEJMoa1311386	Pirmohamed	2013	inconclusive	EU	0	1			1
10.1001/jama.2014.467	Morillo	2015	inconclusive	Population Health Research Institute and others	1	0
10.1016/S0140-6736(15)61485-4	Appelboam	2015	fav	NIH Res.	1	0
10.1001/jama.2015.7046	Couturaud	2015	fav	French Dept. Of Health	1	0
10.1056/NEJMoa1406038	Ringh	2015	fav	Swedish Heart Lung Foundation.	1	0
10.1056/NEJMoa1411480	Moler	2015	inconclusive	National Heart and others	1	0
10.1056/NEJMoa1414219	Steiner	2015	inconclusive	National Heart and others	0	0
10.1056/NEJMoa1500704	Lacroi1	2015	inconclusive	Cana- dian Institutes of Health Research and others	0	0
10.1056/NEJMoa1500528	Gilli0v	2015	fav	National Institutes of Health and the Canadian Institutes of Health Research	1	0
10.1016/S0140-6736(15)60291-4	Scot Heart	2015	fav	Chief Scientist Office of the Scottish Government Health and others	1	0
10.1056/NEJMoa1500896	Mouncey	2015	inconclusive	National Institute for Health Research	0	0
10.1056/NEJMoa1415516	Douglas	2015	inconclusive	National Heart, Lung, and Blood Institute	1	0
10.1056/NEJMoa1403612	Murphy	2015	inconclusive	National Institute for Health Research Health Tech0logy Assessment	1	0
10.1001/jama.2015.12	Holcomb	2015	inconclusive	US National Heart, Lung, and Blood Institute	1	0
10.1016/S0140-6736(14)61942-5	Azizi	2015	inconclusive	US National Heart, Lung, and Blood Institute	1	0
10.1056/NEJMoa1404595	Magee	2015	inconclusive	Canadian Institutes of Health Research	1	0
10.1016/S0140-6736(14)62286-8	Carson	2014	inconclusive	National Heart, Lung, and Blood Institute	1	0
10.1016/S0140-6736(14)61886-9	Perkins	2014	inconclusive	National Institute for Health Research	1	0
http://dx.doi.org/10.1016/ S0140-6736(14)61992-9	Stewart	2014	inconclusive	National Health and Medical Research Council of Australia	1	0
10.1056/NEJMoa1404731	Lacro	2014	inconclusive	National Heart, Lung, and Blood Institute and other	1	0
0.1001/jama.2014.13959	Smith	2014	inconclusive	National Institutes of Health and the Canadian Institutes of Health Research	1	0
10.1056/NEJMoa1402686	Torres	2014	inconclusive	National Institute of Diabetes and Digestive and Kidney Diseases and others	0	1			1
10.1001/jama.2014.15305	Schulz-Schupke	2014	inconclusive	Deutsches Herzzentrum München	1	0
10.1056/NEJMoa1406617	Holst	2014	inconclusive	Danish Stra- tegic Research Council and others;	1	0
10.1001/jama.2014.11026	Imazio	2014	fav	Italian National Health Service	1	0
10.1016/S0140-6736(14)60893-X	Myles	2014	inconclusive	Australian National Health and Medical Research Council;	1	0
25088437	Gerstein	2014	fav	Heart, Lung, and Blood Institute, National Institute of Diabetes and Digestive and Kidney Diseases, National Institute on Aging, National Eye Intitute, and Centers for Disease Control and Prevention	1	0
10.1056/NEJMoa1311376	Gladstone	2014	fav	Canadian Stroke Network	1	0
10.1056/NEJMoa1313731	Pitt	2014	inconclusive	National Heart, Lung, and Blood Institute;	1	0
10.1016/S0140-6736(13)62709-9	Imazio1	2014	fav	Azienda Sanitaria 3 of Torin	1	0
:10.1001/jama.2014.3315	Le1is	2014	inconclusive	ZonMW	1	0
10.1001/jama.2014.3316	Abdel-Wahab	2014	fav	Heart Center	1	0
10.1016/S0140-6736(13)62419-8	Slaghekke	2014	fav	ZonMW	1	0
10.1016/S0140-6736(13)61902-9	Kahn	2013	inconclusive	Canadian Institutes of Health Research.	1	0
10.1056/NEJMoa1310519	Nielsen	2013	inconclusive	Swedish Heart–Lung Foundation and others	0	0
10.1001/jama.2013.278477	Morelli	2013	fav	University of Rome	1	0
10.1001/jama.2013.280502	Annane	2013	inconclusive	French Ministry of Health	1	0
10.1056/NEJMoa1305520	Wald	2013	fav	Barts and the London Charity	1	0
10.1016/S0140-6736(13)61450-6	Thielmann	2013	inconclusive	German Research Foundation	1	0
10.1001/jama.2013.7832	Mentzelooulos	2013	fav	Greek Society of Intensive Care	1	0
10.1001/jama.2013.6549	Margolis	2013	fav	National Heart, Lung, and Blood Institute	1	1	1							1
10.1001/jama.2013.5566	Jiang	2013	fav	National Heart, Lung, and Blood Institute	1	1					1
10.1056/NEJMoa1302946	Birnie	2013	fav	Canadian Institutes of Health Research and the Ministry of Health and Long-Term Care of Ontario	0	0
10.1056/NEJMoa1212772	Stanworth.	2013	inconclusive	National Health Service Blood and Transplant Research and Development Committee and the Australian Red Cross Blood Service	1	0
10.1001/jama.2013.2107	Lamas	2013	inconclusive	NHLBI	1	0
10.1056/NEJMoa1203366	Jabre	2013	fav	Programme Hospitalier de Recherche Clinique 2008 of the French Ministry of Health	0	0
10.1056/NEJMoa1301228	Lamy	2013	inconclusive	Canadian Institutes of Health Research	0	0
10.1056/NEJMoa1300610	Jacobs	2013	inconclusive	participating hospitals without on-site cardiac surgery;	0	0
10.1016/S0140-6736(12)62177-1	Dewilde	2013	fav	Antonius Ziekenhuis Foundation, Strect Foundation	1	0
10.1016/S0140-6736(12)61726-7	Howard	2013	inconclusive	NHS Blood and Transplant	1	0
10.1056/NEJMoa1211801	Villanueva	2013	fav	Fundació Investigació Sant Pau	1	0
10.1056/NEJMoa1404231	Guillevin	2014	fav	French Ministry of Health	1	1	1	1	1
10.1056/NEJMoa1400697	Lionetti	2014	inconclusive	Fondazione Celiachia of the Italian Society for Celiac Disease	0	0
http://dx.doi.org/10.1016/ S0140-6736(13)62301-6	Anag0stou	2014	fav	MRC-NIHR partnership	1	1							1
10.1056/NEJMoa1213277	Specks	2013	inconclusive	National Institute of Allergy and Infectious Diseases and others	0	0
10.1001/jama.2013.5823	Bartheld	2013	fav	Department of Pulmo0logy, Leiden University Medical Center, Leiden, the Netherlands.	1	0
10.1001/jama.2013.6768	Heijstek	2013	inconclusive	The Dutch Arthritis Association	1	0
10.1001/jama.2015.9496	Mwangi	2015	inconclusive	European Union’s Seventh Framework Programme	1	1							1
10.1016/S0140-6736(15)00126-9	Kalra	2015	inconclusive	UK National Institute for Health Research	1	0
0.1016/S0140-6736(15)60127-1	Little	2015	fav	Medical Research Council	1	0
10.1016/S0140-6736(15)61117-5	Restrepo	2015	fav	WHO and others	1	0
10.1016/S0140-6736(15)61168-0	Venni1	2015	inconclusive	Netherlands Organisation for Health Research and Developmen	1	0
10.1001/jama.2015.6154	Salminen	2015	unfavourable	EVO Foundation	1	0
10.1056/NEJMoa1411162	Sawyer	2015	inconclusive	National Institutes of Health	1	0
10.1016/S0140-6736(14)62284-4	Afrinest	2015	inconclusive	Bill & Melinda Gates Foundation grant to WHO	1	0
10.1056/NEJMoa1403789	Miller	2015	inconclusive	National Institute of Allergy and Infectious Diseases and others	1	0
10.1016/S0140-6736(15)60164-7	Mfinanga	2015	fav	European and Developing Countries Clinical Trials Partnership	1	1			1
10.1001/jama.2015.88	Torres1	2015	fav	Sociedad Española de Neumologia and others	1	0
10.1016/S0140-6736(14)62447-8	Blum	2015	inconclusive	Swiss National Science Foundation and others,	1	0
25602496	0to	2015	inconclusive	National Institutes of Health	1	0
10.1016/S0140-6736(14)61233-2	Bernard	2015	inconclusive	French Ministry of Health	1	0
10.1016/S0140-6736(14)61006-0	K0ll	2014	inconclusive	Canadian Institutes of Health Research	1	0
10.1056/NEJMoa1404380	Arise	2014	inconclusive	National Health and Medical Research Council of Australia and the Alfred Foundation	0	0
10.1056/NEJMoa1401480	Madhi	2014	inconclusive	Bill and Melinda Gates Foundation and others	1	0
10.1001/jama.2014.8637	Schuh	2014	fav	Thrasher Research Fund	1	0
10.1001/jama.2014.6493	Macpherson	2014	fav	Wellcome Trust	1	0
10.1016/S0140-6736(14)60934-X	John	2014	fav	Bill & Melinda Gates Foundation grant to WHO	1	0
10.1001/jama.2014.7586	Regimbeau	2014	inconclusive	French Ministry of Health	1	0
10.1016/S0140-6736(14)60162-8	Rangaka	2014	fav	Dept. Of Health of South Africa	1	0
10.1056/NEJMoa1401811	RIVUR trial	2014	fav	NIDDK and others	1	0
10.1001/jama.2014.2624	Benjamin	2014	inconclusive	USFDA and others	1	0
10.1056/NEJMoa1310214	Revello	2014	inconclusive	Agenzia Italiana del Farmaco	0	0
10.1056/NEJMoa1305727	Caironi	2014	inconclusive	Italian Medicines Agency	0	0
10.1056/NEJMoa1312173	Asfar	2014	inconclusive	French Ministry of Health	1	0
10.1056/NEJMoa1303224	Li	2014	fav	National Basic Research Program and others	0	0
10.1016/S0140-6736(13)62073-5	Theron	2013	inconclusive	European and Developing Countries Clinical Trials Partnership	0	0
10.1001/jama.2013.280034	Metsch	2013	inconclusive	National Institute on Drug Abuse	1	0
10.1056/NEJMoa1310566	Hammer	2013	inconclusive	National Insti- tute of Allergy and Infectious Diseases	0	1					1	1
10.1001/jama.2013.277129	Zlotkin	2013	fav	National Institutes of Health	1	0
10.1016/S0140-6736(13)61218-0	Allen	2013	inconclusive	National Institute for Health Research	1	0
10.1016/S0140-6736(13)61127-7	Choopanya	2013	fav	US Centers for Disease Control and Prevention and the Bangkok Metropolitan Administration	1	0
10.1056/NEJMoa1301839	Skjerven	2013	inconclusive	Medi- cines for Children;	0	0
10.1001/jama.2013.6287	Gerber	2013	fav	Agency for Healthcare Research and Quality con- tract	1	0
10.1056/NEJMoa1206300	Thomas	2013	fav	Action Medical Research	0	0
10.1056/NEJMoa1204885	Bieri	2013	fav	UBS Optimus Foundation, Zurich, Switzerland	0	0
10.1056/NEJMoa1207564	Olotu	2013	fav	PATH Malaria Vaccine Initiative and Wellcome Trust	0	0
http://dx.doi.org/10.1016/ S0140-6736(13)60177-4	Tameris	2013	inconclusive	Aeras, Wellcome Trust, and O1ford-Emergent Tuberculosis Consortium (OETC	1	0
10.1056/NEJMoa1202541	Resik	2013	unfavourable	World Health Organization and the Pan American Health Organization	0	0
10.1001/jama.2015.9617	Sink	2015	inconclusive	National Institutes of Health, National Institute on Aging and 3U01AG022376-05A2S from the National Heart, Lung, and Blood Institute; and sponsored in part by the Intramural Research Program, National Institute on Aging, National Institutes of Health.	1	0
10.1016/S0140-6736(15)60690-0	AVERT	2015	inconclusive	National Health and Medical Research Council, Singapore Health and others	1	0
10.1016/S0140-6736(14)61945-0	Hill	2015	fav	State Health Research Advisory Council, Department of Health, Government of Western Australia	1	1		1
10.1056/NEJMoa1408827	Saver	2015	inconclusive	National Institute of Neurological Disorders	0	0
10.1016/S0140-6736(14)62456-9	Westendorp	2015	inconclusive	Netherlands Organization for Health Research and Development, Netherlands Heart Foundation, and the European Research Council.	1	0
10.1056/NEJMoa1404304	Wright	2014	inconclusive	National Institute of Neurological Disorders and Stroke and others;	1	1							1
10.1016/S0140-6736(14)60975-2	Molyneu1	2014	inconclusive	UK Medical Research Council.	1	0
10.1001/jama.2014.9645	Leuchter	2014	fav	Swiss National Science Foundation	1	0
10.1056/NEJMoa1401731	Debaun	2014	inconclusive	Na- tional Institute of Neurological Disorders and Stroke and others	1	0
10.1056/NEJMoa1315788	Azzopardi	2014	fav	United Kingdom Medical Re- search Council and other	0	0
10.1001/jama.2014.2625	Chamberlain	2014	inconclusive	Eunice Kennedy Shriver National Institute of Child Health and Human Development	1	0
10.1056/NEJMoa1311367	Jutter	2014	fav	Deutsche Forschungsgemeinschaft	1	0
10.1001/jama.2013.282533	Powers	2013	fav	National Institute of Neurological Disorders and Strok	1	0
10.1016/S0140-6736(13)62302-8	Mohr	2013	unfavourable	National Institutes of Health, National Institute of Neurological Disorders and Stroke	1	0
10.1016/S0140-6736(13)62038-3	Derdeydn	2013	unfavourable	National Institute of Neurological Disorders and Stroke	1	0
10.1056/NEJMoa1215340	Wang	2013	fav	Ministry of Science and Tech- 0logy of the People’s Republic of China	1	0
10.1016/S0140-6736(13)60986-1	Mendelow	2013	inconclusive	UK Medical Research Council	1	0
10.1016/S0140-6736(13)60852-1	SPS3	2013	inconclusive	National Institutes of Health-National Institute of Neurological Disorders and Stroke	1	0
10.1056/NEJMoa1214609	Anderson	2013	inconclusive	National Health and Medical Research Council of Australia	1	0
10.1056/NEJMoa1213701	Ciccone	2013	inconclusive	Italian Medicines Agency	0	0
10.1056/NEJMoa1414266	Hayward	2015	fav	VA Cooperative Studies Program and others	1	0
10.1056/NEJMoa1302564	Macrae	2014	inconclusive	National Institute for Health Research and others	1	0
10.1056/NEJMoa1212914	Look AHEAD trial	2013	inconclusive	National Institutes of Health and others	0	0
10.1001/jama.2015.10803	He	2015	fav	Fundamental Research Funds of the State Key Laboratory in Ophthalmology and by grant 81125007 from the National Natural Science	1	0
10.1016/S0140-6736(13)61408-7	Liem	2013	inconclusive	The Netherlands Organisation for Health Research and Development.	1	0
10.1016/S0140-6736(15)60314-2	K0wles	2015	inconclusive	National Institute for Health Research	1	0
10.1056/NEJMoa1501969	Niemann	2015	fav	Halth Resources and Services Administration	1	0
10.1016/S0140-6736(14)62460-0	Harper	2015	fav	William and Flora Hewlett Foundation	1	0
10.1056/NEJMsa1411131	Senn	2015	fav	Canadian Institutes of Health Research and the University of Windsor	1	0
10.1016/S0140-6736(14)62338-2	Rich	2015	fav	National Institute on Drug Abuse and the Lifespan/Tufts/Brown Center for AIDS Research from the National Institutes of Health	1	0
10.1001/jama.2015.4189	Zarbock	2015	fav	German Research Foundation	1	1					1
10.1056/NEJMoa1502826	Arabi	2015	inconclusive	King Abdullah International Medical Research Center	1	0
10.1001/jama.2015.4468	Goldberg	2015	inconclusive	National Institute of Arthritis and Musculoskeletal	1	0
10.1016/S0140-6736(14)61999-1	Jairath	2015	inconclusive	NHS Blood and Transplant Research and Development	1	0
10.1056/NEJMoa1407120	Chailet	2015	fav	Canadian Institutes of Health	0	0
10.1016/S0140-6736(14)62337-0	Barone	2015	inconclusive	US Agency for International Development	1	0
10.1016/S0140-6736(14)62222-4	Kuyken	2015	inconclusive	National Institute for Health Research (NIHR) Health Tech0logy Assessment (HTA) programme, and NIHR Collaboration for Leadership in Applied Health Research and Care South West Peninsula	1	0
10.1001/jama.2015.3150	Bearss	2015	fav	National Institute of Mental Health and tothers	1	0
10.1016/S0140-6736(14)61904-8	Boulvain	2015	fav	Assistance Publique–Hôpitau1 de Paris and the University of Genev	1	0
10.1016/S0140-6736(14)61935-8	Klingberg-Allvin	2015	inconclusive	The Swedish Research Council, Karolinska Institutet, and Dalarna University	1	0
10.1016/S0140-6736(14)61998-X	Broekhuijsen	2015	inconclusive	ZonMw	1	0
10.1016/S0140-6736(14)62225-X	Wilson	2015	inconclusive	Penn Center for Healthcare Improvement and Patient Safety	1	0
10.1001/jama.2014.18399	Curley	2015	inconclusive	University of Te1as Health Science and others	1	0
10.1001/jama.2014.16419	Mosquera	2014	fav	National Heart, Lung, and Blood Institute	1	0
10.1016/S0140-6736(14)60891-6	Mazumder	2014	inconclusive	Bill & Melinda Gates Foundation to WHO	1	0
10.1016/S0140-6736(14)60880-1	Edmond	2014	inconclusive	Bill & Melinda Gates Foundation grant to the WHO	1	0
10.1016/S0140-6736(14)61731-1	Masanja	2014	inconclusive	Bill & Melinda Gates Foundation to WHO	1	0
10.1016/S0140-6736(14)61007-2	Pinder	2014	inconclusive	UK Medical Research Council	1	0
10.1016/S0140-6736(14)61459-8	Mcnab	2014	fav	National Health and Medical Research Council	1	0
http://dx.doi.org/10.1016/ S0140-6736(14)61054-0	Oppegard	2014	inconclusive	0rdic Federation of Obstetrics and Gynaecology and others	1	0
10.1016/S0140-6736(14)61651-2	Althabe	2014	inconclusive	Eunice Kennedy Shriver National Institute of Child Health and Human Development	1	0
10.1056/NEJMoa1404393	Bakker	2014	inconclusive	Netherlands Organization for Health Research and Development and others	0	0
10.1056/NEJMoa1409860	Harvey	2014	inconclusive	United Kingdom National Institute for Health Research;	1	0
10.1056/NEJMoa1403285	Mcauley	2014	inconclusive	U.K. National Institute for Health Research Efficacy and Mechanism Evaluation Programme and others	1	0
10.1001/jama.2014.11492	Dhalla	2014	inconclusive	Ontario Ministry of Health and Long-Term Care and others	1	0
10.1001/jama.2014.13573	Bove	2014	inconclusive	Italian Ministry of Health	1	0
10.1016/S0140-6736(14)61006-0	Keall	2014	inconclusive	Health Research Council of New Zealand	1	0
10.1001/jama.2014.11479	Kuppermann	2014	FAv	National Institutes of Health and others	1	0
10.1001/jama.2014.11189	Doyle	2014	INconclusive	National Health and Medical Research Council Australia and the Victorian Government’s Operational Infrastructure Support Program	1	0
10.1016/S0140-6736(14)61231-9	Sharpe	2014	FAv	Cancer Research UK and Chief Scientist Office of the Scottish Government	1	0
10.1016/S0140-6736(14)60841-2	Bowen	2014	inconclusive	Australian National Health and Medical Research Council	1	0
10.1001/jama.2014.9259	Richardson	2014	fav	National Institute of Mental Health	1	0
10.1001/jama.2014.9237	Rigotti	2014	fav	Consortium of Hospitals Advancing Research on Tobacco initiative and others	1	0
10.1001/jama.2014.7860	Roy-Byrne	2014	inconclusive	National Institute on Drug Abuse gran	1	0
10.1001/jama.2014.7689	Kroenke	2014	fav	Department of Veterans Affair and others	1	0
10.1056/NEJMoa1313517	Legro	2014	fav	Eunice Kennedy Shriver National Institute of Child Health and Human Develop- ment and others	1	0
10.1056/NEJMoa1313265	Friedly	2014	inconclusive	Agency for Healthcare Research and Quality	1	0
http://dx.doi.org/10.1016/ S0140-6736(14)60541-9	Lijima	2014	fav	Japanese Ministry of Health, Labour and Welfare	1	0
10.1016/S0140-6736(14)60416-5	PROVE Network	2014	inconclusive	Academic Medical Center (Amsterdam, Netherlands), European Society of Anaesthesiology	1	0
10.1001/jama.2014.4952	Garg	2014	fav	Canadian Institutes of Health Research	1	0
10.1001/jama.2014.5616	Pahor	2014	fav	National Institutes of Health (NIH) and National Institute on Aging and others	1	0
10.1016/S0140-6736(14)60689-9	Brar	2014	fav	Kaiser Permanente Southern California regional research committee grant	1	0
10.1001/jama.2014.4591	Bennel	2014	inconclusive	National Health and Medical Research Council	1	0
10.1001/jama.2014.4310	Mcevoy	2014	inconclusive	NIMH	1	0
10.1001/jama.2014.5217	Mcevoy1	2014	fav	National Heart, Lung, and Blood Institute and others	1	0
10.1056/NEJMoa1403086	Criner	2014	inconclusive	National Heart, Lung, and Blood Institute and the Canadian Insti- tutes of Health Research	0	0
10.1016/S0140-6736(14)60157-4	Schisterman	2014	inconclusive	Eunice Kennedy Shriver National Institute of Child Health and Human Development	1	0
10.1001/jama.2014.2138	Kypri	2014	inconclusive	Alcohol Advisory Counc	1	0
10.1016/S0140-6736(13)62629-X	Chatterjee	2014	inconclusive	Wellcome Trust	1	0
10.1001/jama.2014.93	Porsteinsson	2014	inconclusive	NIA and NIMH	1	0
10.1016/S0140-6736(14)60123-9	Mol	2014	inconclusive	Netherlands Organisation for Health Research and Development (ZonMW), Region Västra Götaland Health & Medical Care Committee	1	0
10.1016/S0140-6736(13)62420-4	Hunt	2014	fav	Scottish Government and The UK Football Pools funded delivery of the programme through a grant to the Scottish Premier League Trust	1	0
10.1016/S0140-6736(13)62411-3	Herpertz-Dahlmann	2014	inconclusive	German Ministry for Education and Research	1	0
10.1056/NEJMoa1305189	Sihvonen	2013	inconclusive	Sigrid Juselius Foundation and other	0	0
10.1001/jama.2013.282829	Foa	2013	fav	National Institute of Mental Health	1	0
10.1001/jama.2013.282833	Parkman	2013	inconclusive	National Institute of Diabetes and Digestive and Kidney Diseases	1	1							1
10.1016/S0140-6736(13)62368-5	Ashbey	2013	inconclusive	IHR Health Tech0logy Assessment programme	1	0
10.1016/S0140-6736(13)61977-7	Hagen	2013	inconclusive	Chief Scientist Office of the Scottish Government Health and Social Care Directorates, New Zealand Lottery Board, and National Health and Medical Research Council	1	0
10.1056/NEJMoa1310753	Cooper	2013	inconclusive	National Heart, Lung and Blood Institute and others	1	0
10.1016/S0140-6736(13)61905-4	Tyrer	2013	fav	National Institute for Health Research Health Tech0logy Assessment Programme	1	1		1
http://dx.doi.org/10.1016/ S0140-6736(13)61725-0	Constantini	2013	inconclusive	Italian Ministry of Health and Maruzza Lefebvre D’Ovidio Foundation-Onlus	1	0
10.1001/jama.2013.280031	Papazian	2013	inconclusive	French Ministry of Health	1	0
10.1056/NEJMoa1300071	Manley	2013	inconclusive	National Health and Medical Research Council	0	0
10.1056/NEJMoa1214939	Barret	2013	inconclusive	Canadian Institutes of Health Research	1	0
10.1016/S0140-6736(13)61645-1	Harris	2013	fav	Waikato Medical Research Foundation, the Auckland Medical Research Foundation, the Maurice and Phyllis Paykel Trust, the Health Research Council of New Zealand, and the Rebecca Roberts Scholarship	1	0
http://dx.doi.org/10.1016/ S0140-6736(13)61406-3	Tracey	2013	inconclusive	National Health and Medical Research Council	1	0
10.1056/NEJMoa1307337	Weinstein	2013	fav	National Institute of Arthritis and Musculoskeletal and Skin Diseases and others	1	0
10.1056/NEJMoa1210627	Labrie	2013	fav	ZonMw	0	0
10.1001/jama.2013.277609	Saitz	2013	inconclusive	National Institute on Alcohol Abuse and Alcoholism	1	0
10.1001/jama.2013.277353	Bardach	2013	fav	Robin Hood Foundation	1	0
10.1056/NEJMoa1305520	Morris	2013	fav	UK National Institute of Health Research	1	0
10.1056/NEJMoa1214533	Kirpalani	2013	inconclusive	Canadian Institutes of Health Research	0	0
10.1056/NEJMoa1301082	Futier	2013	fav	?	1	0
10.1016/S0140-6736(13)60775-8	Kelleher	2013	inconclusive	0ne	1	0
10.1056/NEJMoa1211853	Bass	2013	fav	U.S. Agency for Interna- tional Development Victims of Torture Fund and the World Bank	0	0
10.1016/S0140-6736(13)60593-0	Dumont	2013	fav	Canadian Institutes of Health Research	1	0
10.1001/jama.2013.5154	Young	2013	inconclusive	UK Intensive Care Society and the Medical Research Counci	1	0
10.1056/NEJMoa1214103	Guerin	2013	fav	Programme Hospitalier de Recherche Clinique National 2006 and 2010 of the French Ministry of Health	1	0
10.1056/NEJMoa1302854	Kerlin	2013	inconclusive	University of Pennsylvania Health System and others	0	0
10.1001/jama.2013.5555	Schmidt	2013	inconclusive	Cana- dian Institutes of Health Research	1	1					1			1
10.1016/S0140-6736(13)60649-2	Underwood	2013	fav	National Institute for Health Research Health Tech0logy Assessment	1	0
10.1056/NEJMoa1302298	BOOST II	2013	inconclusive	Australian National Health and Medical Research Council and others	0	0
10.1016/S0140-6736(13)60052-5	Hegarty	2013	inconclusive	Australian National Health and Medical Research Council	1	0
10.1016/S0140-6736(13)60095-1	Kirkwood	2013	inconclusive	WHO, Bill & Melinda Gates Foundation, and UK Department for International Development	1	0
10.1016/S0140-6736(13)60105-1.	Thornicroft	2013	inconclusive	Medical Research Council UK and the National Institute for Health Research	1	0
10.1016/S0140-6736(13)60107-5	Burns	2013	inconclusive	National Institute of Health Research	1	0
10.1056/NEJMoa1214530	Daumit	2013	fav	National Institute of Mental Health	0	0
10.1056/NEJMoa1301408	Katz	2013	fav	National Institute of Arthritis and Musculoskeletal and Skin Diseases	1	0
10.1016/S0140-6736(12)62170-9	Chen	2013	fav	Department of Health and National Science Council	1	0
10.1056/NEJMoa1215554	Ferguson	2013	unfavourable	Canadian Insti- tutes of Health Research	1	0
10.1056/NEJMoa1215716	Young1	2013	inconclusive	National Institute for Health Research Health Tech0logy Assessment Programme	0	0
10.1001/jama.2012.196377	Reigner	2013	inconclusive	Centre Hospitalier Departemental de la Vendee	1	0
10.1001/jama.2012.153817	Roos	2013	inconclusive	ZonMw	1	0
